# Supplementary material for: Retrospective Evaluation of Nasopalatine Canal Anatomy, Dimensions, and Variations with Alveolar Bone in Patients Scheduled for Maxillary Anterior Dental Implant Surgery Using Cone Beam Computed Tomography
Source: Tomography. 2025 Oct 12;11(10):114. doi: 10.3390/tomography11100114 (PMC12568269; doi:10.3390/tomography11100114)
Supplement: Supplementary file 1 [file tomography-11-00114-s001.zip]

Archive with 1 entries (1 files):
- tomography-3887072-supplementary.pdf
